# Supplementary material for: Neuroprotective Effect of Red Sea Marine Sponge Xestospongia testudinaria Extract Using In Vitro and In Vivo Diabetic Peripheral Neuropathy Models
Source: Pharmaceuticals (Basel). 2022 Oct 24;15(11):1309. doi: 10.3390/ph15111309 (PMC9693000; doi:10.3390/ph15111309)
Supplement: Supplementary file 1 [file pharmaceuticals-15-01309-s001.zip]

Archive with 1 entries (1 files):
- pharmaceuticals-1908573-SI.pdf
